# Supplementary material for: Trans-bronchial lung cryobiopsy in patients at high-risk of complications
Source: BMC Pulm Med. 2021 Apr 26;21:135. doi: 10.1186/s12890-021-01503-9 (PMC8074461; doi:10.1186/s12890-021-01503-9)
Supplement: Supplementary file 1 — Additional file 1: Table S1. Clinical characteristics, lung function, TBLC diagnoses, complications, and hospital stay duration in the whole study group and in both participating hospitals. Both hospitals were compared with unpaired Student t tests or the Chi2 test (proportions). A P-value of less than 0.05 was considered statistically significant. [file 12890_2021_1503_MOESM1_ESM.xlsx]

## Sheet: Feuil1
Table S1. Comparisons of Patient Characteristics, Final MDD Diagnosis, Complication Rates, and Hospital Stay after TBLC between Hospitals
		All Patients (n=96)	Erasme Hospital (n=68)	CHU de La Réunion (n=28)	p value
Patient Characteristics
Gender	Male n (%)	53 (55)	33 (49)	20 (71)	0.040
Age, years	Mean (SD)	63 (9)	63 (10)	64 (8)	0.376
Smoking History	Current n (%)	12 (12)	9 (13)	3 (11)	0.734
	Former n (%)	50 (52)	34 (50)	16 (57)	0.524
	Never n (%)	34 (36)	25 (37)	9 (32)	0.667
BMI	Mean (SD)	28 (5)	28 (6)	28 (5)	0.542
FVC, % predicted value	Mean (SD)	71 (22)	78 (21)	56 (16)	< 0.001
DLCO, % predicted value	Mean (SD)	51 (16)	52 (14)	47 (18)	0.160
Estimated sPAP, mmHg	Mean (SD)	30 (9)	30 (7)	29 (12)	0.589
Low-Risk	n (%)	58 (60)	48(71)	10 (36)	0.001
High-Risk	n (%)	38 (40)	20 (29)	18 (64)	0.001
Final MDD Diagnosis	n (%)
IPF	n (%)	36 (37)	30 (44)	6 (21)	0.037
HP	n (%)	33 (34)	18 (26)	15 (53)	0.011
NSIP	n (%)	4 (4)	4 (6)	0 (0)	0.189
DIP	n (%)	4 (4)	4 (6)	0 (0)	0.189
Unclassifiable	n (%)	5 (5)	3 (4)	2 (7)	0.584
CTD-ILD	n (%)	2 (2)	2 (3)	0 (0)	0.359
IPAF	n (%)	2 (2)	1 (1)	1 (4)	0.512
RB-ILD	n (%)	1 (1)	1 (1)	0 (0)	0.519
Amyloidosis	n (%)	1 (1)	1 (1)	0 (0)	0.519
SRIF	n (%)	1 (1)	1 (1)	0 (0)	0.519
Eosinophilic Pneumonitis	n (%)	2 (2)	1 (1)	1 (4)	0.512
Tuberculosis	n (%)	1 (1)	1 (1)	0 (0)	0.519
Lymphangitic Carcinomatosis	n (%)	2 (2)	1 (1)	1 (4)	0.512
COP	n (%)	1 (1)	0 (0)	1 (4)	0.117
DAD	n (%)	1 (1)	0 (0)	1 (4)	0.117
Complications
Pneumothorax	n (%)	17 (18)	12 (18)	5 (18)	0.980
Bleeding
No	n (%)	5 (5)	2 (3)	3 (11)	0.119
Mild	n (%)	60 (62)	41 (60)	19 (68)	0.487
Moderate	n (%)	28 (29)	21 (31)	7 (25)	0.564
Severe	n (%)	4 (4)	4 (6)	0 (0)	0.189
Hospitalisation post TBLC (day)	median (range)	1 (1-107)	1 (1-107)	1 (1-11)	0.184
Definition of Abbreviations:
BMI: body mass index; COP: cryptogenic organizing pneumonia; CTD-ILD: connective tissue disease-associated interstitial lung disease; DAD: diffuse alveolar damage; DIP: desquamative interstitial pneumonia; DLCO: diffusing capacity for carbon monoxide; FVC: forced vital capacity; HP: hypersensitivity pneumonia; IPAF: interstitial pneumonia with autoimmune features; IPF: idiopathic pulmonary fibros…
